# Supplementary material for: Taccakhanhhoaensis V.S. Dang & Vuong (Taccaceae), a new species from southern Vietnam
Source: PhytoKeys. 2018 Dec 31;(114):115–22. doi: 10.3897/phytokeys.114.29367 (PMC6323098; doi:10.3897/phytokeys.114.29367)
Supplement: XML Treatment for Tacca khanhhoaensis [file phytokeys.114.29367-treatment1.xml]

<!DOCTYPE tp:taxon-treatment
  PUBLIC "-//TaxonX//DTD Taxonomic Treatment Publishing DTD v0 20100105//EN" "tax-treatment-NSO.dtd">
<tp:taxon-treatment xmlns:tp="http://www.plazi.org/taxpub"><tp:treatment-meta><kwd-group><label>Taxon classification</label><kwd><named-content xmlns:xlink="http://www.w3.org/1999/xlink" content-type="kingdom">Plantae</named-content></kwd><kwd><named-content xmlns:xlink="http://www.w3.org/1999/xlink" content-type="order">Dioscoreales</named-content></kwd><kwd><named-content xmlns:xlink="http://www.w3.org/1999/xlink" content-type="family">Taccaceae</named-content></kwd></kwd-group><mixed-citation publication-type="journal"><person-group><name><surname>Dang</surname><given-names>Van Son</given-names></name><name><surname>Truong</surname><given-names>Ba Vuong</given-names></name><name><surname>Nguyen</surname><given-names>Thi Phuong Thao</given-names></name><name><surname>Nghia Son Hoang</surname><given-names/></name></person-group><article-title><italic><tp:taxon-name><tp:taxon-name-part taxon-name-part-type="genus" reg="Tacca">Tacca</tp:taxon-name-part><tp:taxon-name-part taxon-name-part-type="species" reg="khanhhoaensis">khanhhoaensis</tp:taxon-name-part></tp:taxon-name></italic> V.S. Dang &amp; Vuong (<tp:taxon-name><tp:taxon-name-part taxon-name-part-type="family">Taccaceae</tp:taxon-name-part></tp:taxon-name>), a new species from southern Vietnam</article-title><source>PhytoKeys</source><day>31</day><month>12</month><year>2018</year><volume>2018</volume><issue>114</issue><fpage>115</fpage><lpage>122</lpage><pub-id pub-id-type="doi">10.3897/phytokeys.114.29367</pub-id></mixed-citation></tp:treatment-meta><tp:nomenclature><tp:taxon-name>
            <tp:taxon-name-part taxon-name-part-type="genus" reg="Tacca">Tacca</tp:taxon-name-part>
            <tp:taxon-name-part taxon-name-part-type="species" reg="khanhhoaensis">khanhhoaensis</tp:taxon-name-part>
            <object-id xmlns:xlink="http://www.w3.org/1999/xlink" content-type="ipni" xlink:type="simple">urn:lsid:ipni.org:names:77192866-1</object-id>
          </tp:taxon-name><tp:taxon-authority>V.S. Dang &amp; Vuong</tp:taxon-authority><tp:taxon-status xmlns:xlink="http://www.w3.org/1999/xlink" xlink:type="simple">sp. nov.</tp:taxon-status><xref ref-type="fig" rid="F2">Figures 2</xref><xref ref-type="fig" rid="F3">, 3</xref></tp:nomenclature><tp:treatment-sec sec-type="diagnosis" id="SECID0E5GAC"><title>Diagnosis.</title><p><italic><tp:taxon-name><tp:taxon-name-part taxon-name-part-type="genus" reg="Tacca">Tacca</tp:taxon-name-part><tp:taxon-name-part taxon-name-part-type="species" reg="khanhhoaensis">khanhhoaensis</tp:taxon-name-part></tp:taxon-name></italic> is similar to <italic><tp:taxon-name><tp:taxon-name-part taxon-name-part-type="genus" reg="Tacca">Tacca</tp:taxon-name-part><tp:taxon-name-part taxon-name-part-type="species" reg="chantrieri">chantrieri</tp:taxon-name-part></tp:taxon-name></italic> André in leaf shape and bracts, but differs from it in having shorter leaves (up to 45 cm vs. 60 cm long) and petioles (up to 22 cm vs. 43 cm long), inflorescences with fewer flowers (5 to 10 vs. 15 to 25), 2-lobed stigma vs. 3-lobed stigma and dark red buds vs. green buds. The new species is also somewhat similar to <italic><tp:taxon-name><tp:taxon-name-part taxon-name-part-type="genus" reg="Tacca">T.</tp:taxon-name-part><tp:taxon-name-part taxon-name-part-type="species" reg="ampliplacenta">ampliplacenta</tp:taxon-name-part></tp:taxon-name></italic> L. Zhang &amp; Q.-J. Li of China, but differs from it by having smaller leaves (30–45 × 10–14 cm vs. 55 cm long) and fruits (3–4 × 1.5–2 cm vs. 4–6 × 2–2.5 cm) and very short petioles (22 cm vs. 50 cm long), inflorescent much shorter leaves (vs. longer), number of flowers (5 to 10 vs. 25) and dark red buds vs. black-purple.</p><fig id="F2" position="float" orientation="portrait"><label>Figure 2.</label><caption><p><italic><tp:taxon-name><tp:taxon-name-part taxon-name-part-type="genus" reg="Tacca">Tacca</tp:taxon-name-part><tp:taxon-name-part taxon-name-part-type="species" reg="khanhhoaensis">khanhhoaensis</tp:taxon-name-part></tp:taxon-name></italic> V.S. Dang &amp; Vuong. <bold>A</bold> Habit <bold>B</bold> Inflorescent much shorter leaves <bold>C</bold> Habitat.</p></caption><graphic xmlns:xlink="http://www.w3.org/1999/xlink" xlink:href="phytokeys-114-115-g002.jpg" position="float" orientation="portrait" xlink:type="simple" id="oo_253671.jpg"/></fig><fig id="F3" position="float" orientation="portrait"><label>Figure 3.</label><caption><p><italic><tp:taxon-name><tp:taxon-name-part taxon-name-part-type="genus" reg="Tacca">Tacca</tp:taxon-name-part><tp:taxon-name-part taxon-name-part-type="species" reg="khanhhoaensis">khanhhoaensis</tp:taxon-name-part></tp:taxon-name></italic> V.S. Dang &amp; Vuong. <bold>A</bold> Inflorescence <bold>B</bold> Fruits <bold>C</bold> Flowers, top view showing perianth lobes, stamens and stigma <bold>D</bold> Outer perianth lobes <bold>E</bold> Inner perianth lobes <bold>F</bold> Inner surface of perianth tube <bold>G</bold> Anther and connective <bold>H</bold> Longitudinal section of Anther with a pair of theca <bold>I</bold> Outer involucral bracts <bold>J</bold> Inner involucral bracts <bold>K</bold> Stigmas <bold>L</bold> Finely pubescent hairs at apex of stigma lobes <bold>M</bold> Black hairs on style <bold>N</bold> Longitudinal section of flower <bold>O</bold> Transverse section of fruit <bold>P</bold> Transverse section of ovary <bold>Q</bold> Seeds.</p></caption><graphic xmlns:xlink="http://www.w3.org/1999/xlink" xlink:href="phytokeys-114-115-g003.jpg" position="float" orientation="portrait" xlink:type="simple" id="oo_253672.jpg"/></fig></tp:treatment-sec><tp:treatment-sec sec-type="material" id="SECID0EYLAC"><title>Type.</title><p>VIETNAM. Khanh Hoa Province, Hon Ba Nature Reserve, terrestrial under the shade of the canopy on dry soil or close to the stream, alt. 353 m, <named-content xmlns:xlink="http://www.w3.org/1999/xlink" content-type="dwc:verbatimCoordinates" xlink:type="simple"><named-content content-type="geo-json" specific-use="{&#34;type&#34;:&#34;Point&#34;,&#34;coordinates&#34;:[108.991000,12.106000]}" id="NCID0EBMAC" xlink:type="simple">12°06.36'N, 108°59.46'E</named-content></named-content>, 16 April 2017, <italic>Truong Ba Vuong, Mang Van Lam, Dang Van Son, BV256</italic> (holotype VNM!; isotype VNM!, the herbarium of Hon Ba Nature Reserve!).</p></tp:treatment-sec><tp:treatment-sec sec-type="description" id="SECID0EIMAC"><title>Description.</title><p>Perennial herbs. <italic>Rhizome</italic> cylindric, fleshy, with many stout roots. <italic>Leaves</italic> radical, 5 to 8 leaves; laminae oblong to obovate or oblong-elliptic, 30–45 × 10–14 cm, apex acute, base attenuate, margin slightly undulate; main veins pinnate; petiole erect, 14–22 × 0.5–1 cm, green to purplish-green, sheathing at base. <italic>Inflorescence</italic> umbel, 5–10-flowered; scape erect, 20–38 cm long, nodding, pale green-purple at base, more dark purple above. <italic>Involucral bracts</italic> 4, decussate, sessile; two outer bracts vertical arrangement, unequally, ovate-lanceolate, 4.5–5.5 × 2–2.5 cm, black-purple, apex acuminate, base obtuse; two inner bracts horizontal arrangement, broadly ovate, 6–6.5 × 4–5 cm, deep purple red with dark purple at margin, apex acuminate, base rounded, margin undulate, slightly erose at base, possessing numerous veins. <italic>Filiform bracts</italic> 8–15, up to 32 cm long, dark purple. <italic>Flowers</italic> narrowly triangular, buds dark red flowers greenish-purple when young, when older black-purple; perianth tube 5–6 mm long, white and purple inside. <italic>Perianth lobes</italic> 6, three outer lobes narrowly ovate or triangular, 10 × 3–5 mm, apex acute; three inner lobes broadly ovate to ovate-triangular, 8–10 × 4–6 mm, apex acuminate, recurved when flower fully opening. <italic>Stamens</italic> 6, attached to the base of perianth tube, beset with stigma lobes, dark purple to dark red, filament short, anther and connective forming a hood-like structure, individual stamens with 2 thecae, each theca 2 mm long. <italic>Stigma</italic> 3, ca. 5 mm in diameter, fleshy, apex 2-lobed with finely white pubescence, lobes slightly curved down; style 8–9 mm in diameter, sub-orbicular to round-triangular in outline, surface with minute black hairs. <italic>Ovaries</italic> inferior, obtriangular, 5–6 × 8–9 mm, dark red. <italic>Fruit</italic> berry, 3–4 × 1.5–2 cm, black to dark purple, triangular in transverse section; stalk 1.5–2 cm long. <italic>Seeds</italic> reniform to nearly half orbicular, 1.5–5 × 1–1.5 mm, slightly brown, 4–7-ribbed.</p></tp:treatment-sec><tp:treatment-sec sec-type="Other specimen examined" id="SECID0EUOAC"><title>Other specimen examined.</title><p>VIETNAM. Khanh Hoa Province, Hon Ba Nature Reserve, growing under forest canopy, uncommonly along the riparian forest, alt. 400 m, <named-content xmlns:xlink="http://www.w3.org/1999/xlink" content-type="dwc:verbatimCoordinates" xlink:type="simple"><named-content content-type="geo-json" specific-use="{&#34;type&#34;:&#34;Point&#34;,&#34;coordinates&#34;:[108.990667,12.106167]}" id="NCID0E4OAC" xlink:type="simple">12°06.37'N, 108°59.44'E</named-content></named-content>, 16 November 2017, <italic>Truong Ba Vuong, Mang Van Lam, BV256a</italic> (VNM!, the herbarium of Hon Ba Nature Reserve!).</p></tp:treatment-sec><tp:treatment-sec sec-type="phenology" id="SECID0EEPAC"><title>Phenology.</title><p>Flowers were observed in April and May. Immature and mature fruits were observed in May and June.</p></tp:treatment-sec><tp:treatment-sec sec-type="distribution" id="SECID0EJPAC"><title>Distribution and habitat.</title><p><italic><tp:taxon-name><tp:taxon-name-part taxon-name-part-type="genus" reg="Tacca">Tacca</tp:taxon-name-part><tp:taxon-name-part taxon-name-part-type="species" reg="khanhhoaensis">khanhhoaensis</tp:taxon-name-part></tp:taxon-name></italic> is only known from Hon Ba Nature Reserve, Khanh Hoa Province, southern Vietnam. It was growing under the shade of the canopy on dry soil or close to the stream, where <italic><tp:taxon-name><tp:taxon-name-part taxon-name-part-type="genus" reg="Aporosa">Aporosa</tp:taxon-name-part><tp:taxon-name-part taxon-name-part-type="species" reg="tetragona">tetragona</tp:taxon-name-part></tp:taxon-name></italic> Tagane &amp; V.S. Dang, <italic><tp:taxon-name><tp:taxon-name-part taxon-name-part-type="genus" reg="Bambusa">Bambusa</tp:taxon-name-part></tp:taxon-name></italic> sp., <italic><tp:taxon-name><tp:taxon-name-part taxon-name-part-type="genus" reg="Barringtonia">Barringtonia</tp:taxon-name-part><tp:taxon-name-part taxon-name-part-type="species" reg="macrostachya">macrostachya</tp:taxon-name-part></tp:taxon-name></italic> (Jack) Kurz, <italic><tp:taxon-name><tp:taxon-name-part taxon-name-part-type="genus" reg="Calamus">Calamus</tp:taxon-name-part></tp:taxon-name></italic> sp., <italic><tp:taxon-name><tp:taxon-name-part taxon-name-part-type="genus" reg="Croton">Croton</tp:taxon-name-part></tp:taxon-name></italic> sp., <italic><tp:taxon-name><tp:taxon-name-part taxon-name-part-type="genus" reg="Desmos">Desmos</tp:taxon-name-part></tp:taxon-name></italic> sp., <italic><tp:taxon-name><tp:taxon-name-part taxon-name-part-type="genus" reg="Goniothalamus">Goniothalamus</tp:taxon-name-part><tp:taxon-name-part taxon-name-part-type="species" reg="flagellistylus">flagellistylus</tp:taxon-name-part></tp:taxon-name></italic> Tagane &amp; V.S. Dang, <italic><tp:taxon-name><tp:taxon-name-part taxon-name-part-type="genus" reg="Ixora">Ixora</tp:taxon-name-part></tp:taxon-name></italic> sp., <italic><tp:taxon-name><tp:taxon-name-part taxon-name-part-type="genus" reg="Microcos">Microcos</tp:taxon-name-part><tp:taxon-name-part taxon-name-part-type="species" reg="tomentosa">tomentosa</tp:taxon-name-part></tp:taxon-name></italic> Sm., <italic><tp:taxon-name><tp:taxon-name-part taxon-name-part-type="genus" reg="Phyllanthus">Phyllanthus</tp:taxon-name-part><tp:taxon-name-part taxon-name-part-type="species" reg="reticulatus">reticulatus</tp:taxon-name-part></tp:taxon-name></italic> Poir. and <italic><tp:taxon-name><tp:taxon-name-part taxon-name-part-type="genus" reg="Streblus">Streblus</tp:taxon-name-part><tp:taxon-name-part taxon-name-part-type="species" reg="indicus">indicus</tp:taxon-name-part></tp:taxon-name></italic> (Bureau) Corner are dominant.</p></tp:treatment-sec><tp:treatment-sec sec-type="etymology" id="SECID0EADAE"><title>Etymology.</title><p>The name of this species is derived from the name of the province Khanh Hoa, where the species was discovered.</p></tp:treatment-sec><tp:treatment-sec sec-type="conservation status" id="SECID0EFDAE"><title>Conservation status.</title><p><italic><tp:taxon-name><tp:taxon-name-part taxon-name-part-type="genus" reg="Tacca">Tacca</tp:taxon-name-part><tp:taxon-name-part taxon-name-part-type="species" reg="khanhhoaensis">khanhhoaensis</tp:taxon-name-part></tp:taxon-name></italic> was collected from a small population under forest canopy in Hon Ba Nature Reserve at 300–400 m altitude. The forest habitat where we found this new species was frequently logged and disturbed. Therefore, <italic><tp:taxon-name><tp:taxon-name-part taxon-name-part-type="genus" reg="Tacca">Tacca</tp:taxon-name-part><tp:taxon-name-part taxon-name-part-type="species" reg="khanhhoaensis">khanhhoaensis</tp:taxon-name-part></tp:taxon-name></italic> is assessed as Critically Endangered (CR) based on the IUCN Red List Categories (<xref ref-type="bibr" rid="B5">IUCN 2012</xref>), although some individuals might be found by more thorough surveys.</p></tp:treatment-sec><tp:treatment-sec sec-type="notes" id="SECID0EFEAE"><title>Note.</title><p><italic><tp:taxon-name><tp:taxon-name-part taxon-name-part-type="genus" reg="Tacca">Tacca</tp:taxon-name-part><tp:taxon-name-part taxon-name-part-type="species" reg="khanhhoaensis">khanhhoaensis</tp:taxon-name-part></tp:taxon-name></italic> is morphologically similar to <italic><tp:taxon-name><tp:taxon-name-part taxon-name-part-type="genus" reg="Tacca">T.</tp:taxon-name-part><tp:taxon-name-part taxon-name-part-type="species" reg="chantrieri">chantrieri</tp:taxon-name-part></tp:taxon-name></italic> and <italic><tp:taxon-name><tp:taxon-name-part taxon-name-part-type="genus" reg="Tacca">T.</tp:taxon-name-part><tp:taxon-name-part taxon-name-part-type="species" reg="ampliplacenta">ampliplacenta</tp:taxon-name-part></tp:taxon-name></italic>. The comparisons of morphological characters amongst these three species are summarised in Table <xref ref-type="table" rid="T1">1</xref>.</p><table-wrap id="T1" position="float" orientation="portrait"><label>Table 1.</label><caption><p>Morphological comparison of <italic><tp:taxon-name><tp:taxon-name-part taxon-name-part-type="genus" reg="Tacca">Tacca</tp:taxon-name-part><tp:taxon-name-part taxon-name-part-type="species" reg="khanhhoaensis">khanhhoaensis</tp:taxon-name-part></tp:taxon-name></italic> with its closest congeners (modified from <xref ref-type="bibr" rid="B3">Drenth 1972</xref>; <xref ref-type="bibr" rid="B7">Phengklai 1993</xref>; <xref ref-type="bibr" rid="B2">Ding and Larsen 2000</xref>; <xref ref-type="bibr" rid="B6">Pham 2000</xref>; Zhang et al. 2008; <xref ref-type="bibr" rid="B1">Baruah et al. 2015</xref>).</p></caption><table id="TID0ERLAC" rules="all"><tbody><tr><th rowspan="1" colspan="1">Characters</th><th rowspan="1" colspan="1">
                    <italic><tp:taxon-name>
                        <tp:taxon-name-part taxon-name-part-type="genus" reg="Tacca">T.</tp:taxon-name-part>
                        <tp:taxon-name-part taxon-name-part-type="species" reg="khanhhoaensis">khanhhoaensis</tp:taxon-name-part>
                      </tp:taxon-name></italic>
                  </th><th rowspan="1" colspan="1">
                    <italic><tp:taxon-name>
                        <tp:taxon-name-part taxon-name-part-type="genus" reg="Tacca">T.</tp:taxon-name-part>
                        <tp:taxon-name-part taxon-name-part-type="species" reg="chantrieri">chantrieri</tp:taxon-name-part>
                      </tp:taxon-name></italic>
                  </th><th rowspan="1" colspan="1">
                    <italic><tp:taxon-name>
                        <tp:taxon-name-part taxon-name-part-type="genus" reg="Tacca">T.</tp:taxon-name-part>
                        <tp:taxon-name-part taxon-name-part-type="species" reg="ampliplacenta">ampliplacenta</tp:taxon-name-part>
                      </tp:taxon-name></italic>
                  </th></tr><tr><td rowspan="1" colspan="4">Leaves</td></tr><tr><td rowspan="1" colspan="1">– number</td><td rowspan="1" colspan="1">5 to 8</td><td rowspan="1" colspan="1">3 to 12</td><td rowspan="1" colspan="1">5 to 10</td></tr><tr><td rowspan="1" colspan="1">– shape of leaf lamina</td><td rowspan="1" colspan="1">oblong to obovate or oblong-elliptic</td><td rowspan="1" colspan="1">oblong to oblong-elliptic</td><td rowspan="1" colspan="1">oblong-obovate</td></tr><tr><td rowspan="1" colspan="1">– length of leaf lamina</td><td rowspan="1" colspan="1">30–45 cm</td><td rowspan="1" colspan="1">20–50(–60) cm</td><td rowspan="1" colspan="1">55 cm</td></tr><tr><td rowspan="1" colspan="1">– length of petiole</td><td rowspan="1" colspan="1">14–22 × 0.5–1 cm</td><td rowspan="1" colspan="1">11–43 × 0.2–0.5 cm</td><td rowspan="1" colspan="1">30–50 × 0.7–1.2 cm</td></tr><tr><td rowspan="1" colspan="4">Inflorescence</td></tr><tr><td rowspan="1" colspan="1">– number of flowers</td><td rowspan="1" colspan="1">5 to 10</td><td rowspan="1" colspan="1">15 to 25</td><td rowspan="1" colspan="1">25</td></tr><tr><td rowspan="1" colspan="1">– length of scape</td><td rowspan="1" colspan="1">20–38 cm</td><td rowspan="1" colspan="1">6–63 cm</td><td rowspan="1" colspan="1">40–70 cm</td></tr><tr><td rowspan="2" colspan="1">– outer involucral bracts</td><td rowspan="1" colspan="1">ovate-lanceolate,</td><td rowspan="1" colspan="1">ovate-lanceolate,</td><td rowspan="1" colspan="1">lanceolate to oblong-ovate,</td></tr><tr><td rowspan="1" colspan="1">4.5–5.5 × 2–2.5 cm</td><td rowspan="1" colspan="1">2–9 × 0.8–4 cm</td><td rowspan="1" colspan="1">6–8 × 3–4 cm</td></tr><tr><td rowspan="2" colspan="1">– inner involucral bracts</td><td rowspan="1" colspan="1">broadly ovate,</td><td rowspan="1" colspan="1">broadly ovate,</td><td rowspan="1" colspan="1">broad-triangular,</td></tr><tr><td rowspan="1" colspan="1">6–6.5 × 4–5 cm</td><td rowspan="1" colspan="1">2.5–10 × 1.5–9 cm</td><td rowspan="1" colspan="1">10–16 × 8–10 cm</td></tr><tr><td rowspan="1" colspan="4">Flowers</td></tr><tr><td rowspan="1" colspan="1">– colour of buds</td><td rowspan="1" colspan="1">dark red</td><td rowspan="1" colspan="1">green</td><td rowspan="1" colspan="1">black-purple</td></tr><tr><td rowspan="2" colspan="1">– outer perianth lobes</td><td rowspan="1" colspan="1">narrowly ovate or triangular,</td><td rowspan="1" colspan="1">oblong-ovate or narrowly triangular,</td><td rowspan="1" colspan="1">oblong,</td></tr><tr><td rowspan="1" colspan="1">10 × 3–5 mm</td><td rowspan="1" colspan="1">5–12 × 3–8 mm</td><td rowspan="1" colspan="1">12 × 8 mm</td></tr><tr><td rowspan="2" colspan="1">– inner perianth lobes</td><td rowspan="1" colspan="1">broadly ovate,</td><td rowspan="1" colspan="1">broadly ovate or triangular,</td><td rowspan="1" colspan="1">broad-ovate,</td></tr><tr><td rowspan="1" colspan="1">8–10 × 4–6 mm</td><td rowspan="1" colspan="1">4–11 × 4–12 mm</td><td rowspan="1" colspan="1">12 × 10 mm</td></tr><tr><td rowspan="1" colspan="1">Apex of stigma lobes</td><td rowspan="1" colspan="1">2-lobed</td><td rowspan="1" colspan="1">3-lobed</td><td rowspan="1" colspan="1">2-lobed</td></tr><tr><td rowspan="1" colspan="1">Ovaries</td><td rowspan="1" colspan="1">5–6 × 8–9 mm</td><td rowspan="1" colspan="1">2–7 × 3–5 mm</td><td rowspan="1" colspan="1">5–8 × 10 mm</td></tr><tr><td rowspan="1" colspan="1">Fruits</td><td rowspan="1" colspan="1">3–4 × 1.5–2 cm</td><td rowspan="1" colspan="1">2–4 × 1–2 cm</td><td rowspan="1" colspan="1">4–6 × 2–2.5 cm</td></tr><tr><td rowspan="1" colspan="1">Seeds</td><td rowspan="1" colspan="1">1.5–5 × 1–1.5 mm, slightly brown, 4–7-ribbed</td><td rowspan="1" colspan="1">2–4 × 1–2 mm, brown, 9–14-ribbed</td><td rowspan="1" colspan="1">2–3 × 1.5–2 mm, brownish-red, many ribbed</td></tr></tbody></table></table-wrap></tp:treatment-sec><ref-list><ref id="B5"><mixed-citation xmlns:xlink="http://www.w3.org/1999/xlink" xlink:type="simple"><institution xlink:type="simple">IUCN</institution> (<year>2012</year>) IUCN Red List Categories and Criteria: Version 3.1 (2<sup>nd</sup> edn). Gland and Cambridge.</mixed-citation></ref><ref id="B3"><mixed-citation xmlns:xlink="http://www.w3.org/1999/xlink" xlink:type="simple"><person-group><name name-style="western"><surname>Drenth</surname><given-names>E</given-names></name></person-group> (<year>1972</year>) <article-title>A revision of the family <tp:taxon-name><tp:taxon-name-part taxon-name-part-type="family">Taccaceae</tp:taxon-name-part></tp:taxon-name>.</article-title><source>Blumea</source><volume>20</volume>: <fpage>367</fpage>–<lpage>406</lpage>.</mixed-citation></ref><ref id="B7"><mixed-citation xmlns:xlink="http://www.w3.org/1999/xlink" xlink:type="simple"><person-group><name name-style="western"><surname>Phengklai</surname><given-names>C</given-names></name></person-group> (<year>1993</year>) <article-title><tp:taxon-name><tp:taxon-name-part taxon-name-part-type="family">Taccaceae</tp:taxon-name-part></tp:taxon-name>.</article-title> In: <person-group><name name-style="western"><surname>Smitinand</surname><given-names>T</given-names></name><name name-style="western"><surname>Larsen</surname><given-names>K</given-names></name></person-group> (<role>Eds</role>) <issue-title>Flora of Thailand (Vol.</issue-title><source>6, Part 1). The Forest Herbarium, Royal Forest Department, Bangkok</source>, <fpage>1</fpage>–<lpage>9</lpage>.</mixed-citation></ref><ref id="B2"><mixed-citation xmlns:xlink="http://www.w3.org/1999/xlink" xlink:type="simple"><person-group><name name-style="western"><surname>Ding</surname><given-names>Z</given-names></name><name name-style="western"><surname>Larsen</surname><given-names>K</given-names></name></person-group> (<year>2000</year>) <article-title><tp:taxon-name><tp:taxon-name-part taxon-name-part-type="family">Taccaceae</tp:taxon-name-part></tp:taxon-name>.</article-title> In: <person-group><name name-style="western"><surname>Wu</surname><given-names>ZY</given-names></name><name name-style="western"><surname>Raven</surname><given-names>PH</given-names></name></person-group> (<role>Eds</role>) <issue-title>Flora of China (Vol.</issue-title><source>24). Science Press, Beijing, and Missouri Botanical Garden Press, St. Louis</source>, <fpage>274</fpage>–<lpage>276</lpage>.</mixed-citation></ref><ref id="B6"><mixed-citation xmlns:xlink="http://www.w3.org/1999/xlink" xlink:type="simple"><person-group><name name-style="western"><surname>Pham</surname><given-names>HH</given-names></name></person-group> (<year>2000</year>) <source><tp:taxon-name><tp:taxon-name-part taxon-name-part-type="family">Taccaceae</tp:taxon-name-part></tp:taxon-name> – An Illustrated Flora of Vietnam (Vol. 3).</source><publisher-name>Youth Publication</publisher-name>, <publisher-loc>Ho Chi Minh City</publisher-loc>, <size units="page">744 pp</size>.</mixed-citation></ref><ref id="B1"><mixed-citation xmlns:xlink="http://www.w3.org/1999/xlink" xlink:type="simple"><person-group><name name-style="western"><surname>Baruah</surname><given-names>S</given-names></name><name name-style="western"><surname>Sarma</surname><given-names>J</given-names></name><name name-style="western"><surname>Borthakur</surname><given-names>SK</given-names></name></person-group> (<year>2015</year>) <article-title><italic><tp:taxon-name><tp:taxon-name-part taxon-name-part-type="genus">Tacca</tp:taxon-name-part><tp:taxon-name-part taxon-name-part-type="species">chantrieri</tp:taxon-name-part></tp:taxon-name></italic> André (<tp:taxon-name><tp:taxon-name-part taxon-name-part-type="family">Taccaceae</tp:taxon-name-part></tp:taxon-name>): A beautiful ornamental flora recorded as a new for India.</article-title><source>NeBio</source><volume>6</volume>(<issue>1</issue>): <fpage>18</fpage>–<lpage>20</lpage>.</mixed-citation></ref></ref-list></tp:taxon-treatment>
